# Supplementary material for: Zinc-Mediated Template Synthesis of Hierarchical Porous N-Doped Carbon Electrocatalysts for Efficient Oxygen Reduction
Source: Molecules. 2023 May 23;28(11):4257. doi: 10.3390/molecules28114257 (PMC10254328; doi:10.3390/molecules28114257)
Supplement: Supplementary file 1 [file molecules-28-04257-s001.zip]

Archive with 1 entries (1 files):
- molecules-2372940-supplementary.pdf
